# Supplementary material for: Intron size minimisation in teleosts
Source: BMC Genomics. 2022 Sep 1;23:628. doi: 10.1186/s12864-022-08760-w (PMC9438311; doi:10.1186/s12864-022-08760-w)
Supplement: Supplementary file 6 — Transcript and intron alignments for points in Fig. S14. Each panel shows the maximally scoring alignment between D. rerio and teleost intron orthologues (lower) and transcript alignment (upper) used to establish the intron orthology. Grey, white and red parts indicate aligned exonic sequence, gaps and positions of intron meta-characters respectively. Colours in intron alignment represent bases (A blue, C cyan, G green, T brown, N grey, gap white). Curves lying between sequence representations show a normal kernel density smoothed estimate of local similarity (9 bp window, standard deviation two); vertical lines indicate matches. Region between exon and intron alignments indicates the location of the maximally scoring alignment in the introns. Upper sequence D. rerio. Files 6–10 and 11–15 contain alignments to teleost and mammalian sequences respectively. Each file corresponds to one panel in Fig. S17 and to one specific teleost size class: Files 6,11: long (E,J), 7,12: medium (D,I), 8,13: short.2 (C,H), 9,14 short (B, G) and 10,15 ctl (A,F). [file 12864_2022_8760_MOESM6_ESM.zip]

Archive with 10 entries (10 files):
- 12864_2022_8760_MOESM15_ESM.pdf
- 12864_2022_8760_MOESM14_ESM.pdf
- 12864_2022_8760_MOESM13_ESM.pdf
- 12864_2022_8760_MOESM11_ESM.pdf
- 12864_2022_8760_MOESM12_ESM.pdf
- 12864_2022_8760_MOESM9_ESM.pdf
- 12864_2022_8760_MOESM10_ESM.pdf
- 12864_2022_8760_MOESM7_ESM.pdf
- 12864_2022_8760_MOESM8_ESM.pdf
- 12864_2022_8760_MOESM6_ESM.pdf
